# Supplementary material for: Stratification of TAD boundaries reveals preferential insulation of super-enhancers by strong boundaries
Source: Nat Commun. 2018 Feb 7;9:542. doi: 10.1038/s41467-018-03017-1 (PMC5803259; doi:10.1038/s41467-018-03017-1)
Supplement: Supplementary file 4 — Supplementary Data 1 [file 41467_2018_3017_MOESM4_ESM.xlsx]

## Sheet: Sheet1
Sample	Cell Type	Assay	Source	sra_no
H1_Mesendo-H3K27ac-rep1	Human Stem Cell	H3K27ac	Human Reference Epigenome Mapping Project	SRX081174
H1_Mesendo-H3K27ac-rep2	Human Stem Cell	H3K27ac	Human Reference Epigenome Mapping Project	SRX081175
H1_Mesendo-H3K27ac-rep3	Human Stem Cell	H3K27ac	Human Reference Epigenome Mapping Project	SRX116606
H1_Mesendo-H3K27ac-rep4	Human Stem Cell	H3K27ac	Human Reference Epigenome Mapping Project	SRX117004
H1_Trophect-H3K27ac-rep1	Human Stem Cell	H3K27ac	Human Reference Epigenome Mapping Project	SRX081148
H1_Trophect-H3K27ac-rep2	Human Stem Cell	H3K27ac	Human Reference Epigenome Mapping Project	SRX081149
H1_Trophect-H3K27ac-rep3	Human Stem Cell	H3K27ac	Human Reference Epigenome Mapping Project	SRX117005
IMR90-H3K27ac-rep1	Human Lung Fibroblasts	H3K27ac	Human Reference Epigenome Mapping Project	SRX012496
IMR90-H3K27ac-rep2	Human Lung Fibroblasts	H3K27ac	Human Reference Epigenome Mapping Project	SRX012497
IMR90-H3K27ac-rep3	Human Lung Fibroblasts	H3K27ac	Human Reference Epigenome Mapping Project	SRX017506
H1_Mesench-H3K27ac-rep1	Human Stem Cell	H3K27ac	Human Reference Epigenome Mapping Project	SRX084984
H1_Mesench-H3K27ac-rep2	Human Stem Cell	H3K27ac	Human Reference Epigenome Mapping Project	SRX084985
H1_Neupro-H3K27ac-rep1	Human Stem Cell	H3K27ac	Human Reference Epigenome Mapping Project	SRX081150
H1_Neupro-H3K27ac-rep2	Human Stem Cell	H3K27ac	Human Reference Epigenome Mapping Project	SRX084986
H1_Neupro-H3K27ac-rep3	Human Stem Cell	H3K27ac	Human Reference Epigenome Mapping Project	SRX101234
H1_Neupro-H3K27ac-rep4	Human Stem Cell	H3K27ac	Human Reference Epigenome Mapping Project	SRX129878
H1_hESC-H3K27ac-rep1	Human Stem Cell	H3K27ac	Human Reference Epigenome Mapping Project	SRX012366
H1_hESC-H3K27ac-rep3	Human Stem Cell	H3K27ac	Human Reference Epigenome Mapping Project	SRX056722
H1_Mesendo-Input-rep1	Human Stem Cell	H3K27ac	Human Reference Epigenome Mapping Project	SRX081179
H1_Mesendo-Input-rep2	Human Stem Cell	H3K27ac	Human Reference Epigenome Mapping Project	SRX081180
H1_Mesendo-Input-rep3	Human Stem Cell	H3K27ac	Human Reference Epigenome Mapping Project	SRX116608
H1_Mesendo-Input-rep4	Human Stem Cell	H3K27ac	Human Reference Epigenome Mapping Project	SRX117007
H1_Trophect-Input-rep1	Human Stem Cell	H3K27ac	Human Reference Epigenome Mapping Project	SRX081164
H1_Trophect-Input-rep2	Human Stem Cell	H3K27ac	Human Reference Epigenome Mapping Project	SRX081165
H1_Trophect-Input-rep3	Human Stem Cell	H3K27ac	Human Reference Epigenome Mapping Project	SRX117008
IMR90-Input-rep1	Human Lung Normal Cell	H3K27ac	Human Reference Epigenome Mapping Project	SRX017545
IMR90-Input-rep2	Human Lung Normal Cell	H3K27ac	Human Reference Epigenome Mapping Project	SRX017546
IMR90-Input-rep3	Human Lung Normal Cell	H3K27ac	Human Reference Epigenome Mapping Project	SRX017547
H1_Mesench-Input-rep1	Human Stem Cell	H3K27ac	Human Reference Epigenome Mapping Project	SRX084996
H1_Mesench-Input-rep2	Human Stem Cell	H3K27ac	Human Reference Epigenome Mapping Project	SRX084997
H1_Neupro-Input-rep1	Human Stem Cell	H3K27ac	Human Reference Epigenome Mapping Project	SRX084998
H1_Neupro-Input-rep2	Human Stem Cell	H3K27ac	Human Reference Epigenome Mapping Project	SRX084999
H1_Neupro-Input-rep3	Human Stem Cell	H3K27ac	Human Reference Epigenome Mapping Project	SRX101266
H1_Neupro-Input-rep4	Human Stem Cell	H3K27ac	Human Reference Epigenome Mapping Project	SRX157647
H1_hESC-Input-rep1	Human Stem Cell	H3K27ac	Human Reference Epigenome Mapping Project	SRX027882
H1_hESC-Input-rep3	Human Stem Cell	H3K27ac	Human Reference Epigenome Mapping Project	SRX027884
CUTLL1-H3K27ac-rep1	Human T-cell Lymphoma Cell	H3K27ac	Chongzhi Zang's Lab	SRX369133
CUTLL1-Input-rep1	Human T-cell Lymphoma Cell	H3K27ac	Chongzhi Zang's Lab	SRX369130
GM12878-CTCF-rep1	Human Lymphoblastoid Cell	CTCF	Bernstein Lab	ENCFF000ARV
GM12878-CTCF-rep2	Human Lymphoblastoid Cell	CTCF	Bernstein Lab	ENCFF000ARP
GM12878-Input-rep1	Human Lymphoblastoid Cell	CTCF	Bernstein Lab	ENCFF000ARK
GM12878-Input-rep1	Human Lymphoblastoid Cell	CTCF	Bernstein Lab	ENCFF000ARO
K562-CTCF-rep1	Human Myelogenous Cell	CTCF	Bernstein Lab	ENCFF000BWM
K562-CTCF-rep2	Human Myelogenous Cell	CTCF	Bernstein Lab	ENCFF000BWR
K562-Input-rep1	Human Myelogenous Cell	CTCF	Bernstein Lab	ENCFF000BWK
K562-Input-rep1	Human Myelogenous Cell	CTCF	Bernstein Lab	ENCFF283HQV
K562-Input-rep1	Human Myelogenous Cell	CTCF	Bernstein Lab	ENCFF994FIB
NHEK-CTCF-rep1	Human Epidermal Keratinocytes	CTCF	Bernstein Lab	ENCFF000CMM
NHEK-CTCF-rep2	Human Epidermal Keratinocytes	CTCF	Bernstein Lab	ENCFF000CMF
NHEK-CTCF-rep3	Human Epidermal Keratinocytes	CTCF	Bernstein Lab	ENCFF000CMG
NHEK-Input-rep1	Human Epidermal Keratinocytes	CTCF	Bernstein Lab	ENCFF000CMD
NHEK-Input-rep1	Human Epidermal Keratinocytes	CTCF	Bernstein Lab	ENCFF000CMJ
IMR90-CTCF-rep1	Human Lung Normal Cell	CTCF	Snyder Lab	ENCFF000YCK
IMR90-CTCF-rep2	Human Lung Normal Cell	CTCF	Snyder Lab	ENCFF000YCM
IMR90-Input-rep1	Human Lung Normal Cell	CTCF	Snyder Lab	ENCFF000YCQ
IMR90-Input-rep1	Human Lung Normal Cell	CTCF	Snyder Lab	ENCFF000YCS
CUTLL1-CTCF-rep1	Human T-cell Lymphoma Cell	CTCF	Aifantis Lab	Manuscript in preparation
CUTLL1-CTCF-rep2	Human T-cell Lymphoma Cell	CTCF	Aifantis Lab	Manuscript in preparation
CUTLL1-Input-rep1	Human T-cell Lymphoma Cell	CTCF	Aifantis Lab	Manuscript in preparation
CUTLL1-untreated-HindIII-rep1	Human T-cell Lymphoma Cell	Hi-C	Aifantis Lab	Manuscript in preparation
CUTLL1-untreated-HindIII-rep2	Human T-cell Lymphoma Cell	Hi-C	Aifantis Lab	Manuscript in preparation
H1_hESC-untreated-HindIII-rep1	H1 embryonic stem cells	Hi-C	Ren Lab	SRX378271
H1_hESC-untreated-HindIII-rep2	H1 embryonic stem cells	Hi-C	Ren Lab	SRX378272
H1_Mesendo-untreated-HindIII-rep1	H1 Mesendoderm cells	Hi-C	Ren Lab	SRX378273
H1_Mesendo-untreated-HindIII-rep2	H1 Mesendoderm cells	Hi-C	Ren Lab	SRX378274
H1_Mesench-untreated-HindIII-rep1	H1 Mesenchymal stem cells	Hi-C	Ren Lab	SRX378275
H1_Mesench-untreated-HindIII-rep2	H1 Mesenchymal stem cells	Hi-C	Ren Lab	SRX378276
H1_Neupro-untreated-HindIII-rep1	Neuronal Progenitor cells	Hi-C	Ren Lab	SRX378277
H1_Neupro-untreated-HindIII-rep2	Neuronal Progenitor cells	Hi-C	Ren Lab	SRX378278
H1_Trophect-untreated-HindIII-rep1	Trophectoderm cells	Hi-C	Ren Lab	SRX378279
H1_Trophect-untreated-HindIII-rep2	Trophectoderm cells	Hi-C	Ren Lab	SRX378280
GM12878-untreated-HindIII-rep1	Human B-lymphoblastoids	Hi-C	Lieberman-Aiden Lab	Multiple samples as described in Supplemental table 2 of Rao et al.
GM12878-untreated-HindIII-rep2	Human B-lymphoblastoids	Hi-C	Lieberman-Aiden Lab	Multiple samples as described in Supplemental table 2 of Rao et al.
GM12878-untreated-MboI-rep1	Human B-lymphoblastoids	Hi-C	Lieberman-Aiden Lab	Multiple samples as described in Supplemental table 2 of Rao et al.
GM12878-untreated-MboI-rep2	Human B-lymphoblastoids	Hi-C	Lieberman-Aiden Lab	Multiple samples as described in Supplemental table 2 of Rao et al.
IMR90-untreated-MboI-rep1	Human Lung Fibroblasts	Hi-C	Lieberman-Aiden Lab	Multiple samples as described in Supplemental table 2 of Rao et al.
IMR90-untreated-MboI-rep2	Human Lung Fibroblasts	Hi-C	Lieberman-Aiden Lab	Multiple samples as described in Supplemental table 2 of Rao et al.
IMR90-untreated-HindIII-rep1	Human Lung Fibroblasts	Hi-C	Ren Lab	SRX212172
IMR90-untreated-HindIII-rep2	Human Lung Fibroblasts	Hi-C	Ren Lab	SRX212173
K562-untreated-MboI-rep1	Human Erythroleukemia	Hi-C	Lieberman-Aiden Lab	Multiple samples as described in Supplemental table 2 of Rao et al.
K562-untreated-MboI-rep2	Human Erythroleukemia	Hi-C	Lieberman-Aiden Lab	Multiple samples as described in Supplemental table 2 of Rao et al.
NHEK-untreated-MboI-rep1	Normal Human Epidermal Keratinocytes	Hi-C	Lieberman-Aiden Lab	Multiple samples as described in Supplemental table 2 of Rao et al.
NHEK-untreated-MboI-rep2	Normal Human Epidermal Keratinocytes	Hi-C	Lieberman-Aiden Lab	Multiple samples as described in Supplemental table 2 of Rao et al.
KBM7-untreated-MboI-rep1	Near Haploid Human Myelogenous Leukemia	Hi-C	Lieberman-Aiden Lab	Multiple samples as described in Supplemental table 2 of Rao et al.
KBM7-untreated-MboI-rep2	Near Haploid Human Myelogenous Leukemia	Hi-C	Lieberman-Aiden Lab	Multiple samples as described in Supplemental table 2 of Rao et al.
